# Supplementary material for: Hidden Challenges: A Cross-Sectional Study on Prevalence and Determinants of Sexual Dysfunction in Men and Women with Multiple Sclerosis
Source: Medicina (Kaunas). 2026 Mar 11;62(3):522. doi: 10.3390/medicina62030522 (PMC13027831; doi:10.3390/medicina62030522)
Supplement: Supplementary file 1 [file medicina-62-00522-s001.zip]

Archive with 1 entries (1 files):
- medicina-4141751-supplementary.pdf
